# Supplementary material for: Microfluidics Formulated Liposomes of Hypoxia Activated Prodrug for Treatment of Pancreatic Cancer
Source: Pharmaceutics. 2022 Mar 26;14(4):713. doi: 10.3390/pharmaceutics14040713 (PMC9031349; doi:10.3390/pharmaceutics14040713)
Supplement: Supplementary file 1 [file pharmaceutics-14-00713-s001.zip]

Archive with 1 entries (1 files):
- pharmaceutics-1603561-supplementary.pdf
